# Supplementary material for: Salivary Proteomics Markers for Preclinical Sjögren’s Syndrome: A Pilot Study
Source: Biomolecules. 2022 May 24;12(6):738. doi: 10.3390/biom12060738 (PMC9221050; doi:10.3390/biom12060738)
Supplement: Supplementary file 1 [file biomolecules-12-00738-s001.zip]

Archive with 2 entries (2 files):
- SupplementaryMaterials.pdf
- TableS3.xlsx
